# Supplementary material for: Identification of fungi isolated from commercial bumblebee colonies
Source: PeerJ. 2024 Jan 30;12:e16713. doi: 10.7717/peerj.16713 (PMC10836204; doi:10.7717/peerj.16713)
Supplement: Supplemental Information 3 [file peerj-12-16713-s003.r]

require('readr')
require('tidyverse')
require('sjmisc')
require('aod')
require('reshape')
require('scales')
require("car")
require("ggplot2")

rm(list=ls())
graphics.off()
#set your working directory
setwd("C:/Users/Miles Nesbit/OneDrive - Imperial College London/Documents/PhD/Bb_fungi/code")

#load in data
data1<- read.csv("../data/datalog.csv", stringsAsFactors = T)

#format data to build 
#subset the relevant columns for growth
Data2 <- subset(data1, select =  c('hive.id','tissue.type',
                                  'd1.actual.daily.growth','d2.actual.daily.growth','d3.actual.daily.growth'
                                  ,'d4.actual.daily.growth','d5.actual.daily.growth','d6.actual.daily.growth'))
#clean out na's
Data2 <- Data2 %>% drop_na()

#sum the rows
Data2$row_sum <- rowSums(Data2[ , c(3,4,5,6,7,8)], na.rm=TRUE)

#presence absence data
Data2$presence <- ifelse(Data2$row_sum >0, 1, 0)

#insert data summary function
data_summary <- function(data, varname, groupnames){
  require(plyr)
  summary_func <- function(x, col){
    c(mean = mean(x[[col]], na.rm=TRUE),
      sd = sd(x[[col]], na.rm=TRUE))
  }
  data_sum<-ddply(data, groupnames, .fun=summary_func,
                  varname)
  data_sum <- rename(data_sum, c("mean" = varname))
  return(data_sum)
}

df2 <- data_summary(Data2, varname="presence", 
                    groupnames="tissue.type")

#plot the barplot plus error bars
errorplot <- ggplot(df2, aes(x= tissue.type, y=presence, fill =tissue.type)) +  geom_bar(stat="identity", color="black", 
                                                                               position=position_dodge()) +
  geom_errorbar(aes(ymin=presence-sd, ymax=presence+sd), width=.2,
                position=position_dodge(.9)) 
errorplot+labs(title="Growth in Substrates", x="Tissue Type", y = "Average Presence of Growth")+
  theme_classic() 
#to test the hypothesis that there is a difference in growth across substrates a probit model is required to be performed
myprobit <- glm(presence ~ tissue.type + hive.id, family = binomial(link = "probit"), 
                data = Data2)
summary(myprobit)

confint(myprobit)
#waldorf test on effect of tissue on growth
wald.test(b = coef(myprobit), Sigma = vcov(myprobit), Terms = 2:4)

#chi squared p value is technically significant 
#effect of tissue type on presence absence is significant

#waldorf test on effect of hive on data
wald.test(b = coef(myprobit), Sigma = vcov(myprobit), Terms = 5:17)

#dead random across colonies
#no specificity for growth in specific colonies

#rename tissue types
Data3 <- Data2 %>%
  mutate(tissue.type = case_when(
    tissue.type == 'F' ~ 'Frass',
    tissue.type == 'H' ~ 'Honey',
    tissue.type == 'HCW' ~ 'Honey Cup Wall',
    tissue.type == 'LCW' ~ 'Egg Cup Wall'
  ))

#plot without bars
plot1 <- ggplot(Data3, aes(x= tissue.type, y=presence, fill =tissue.type)) +  geom_bar(stat = 'identity')
plot1+labs(title="Growth in Substrates", x="Tissue Type", y = "Presence of Growth Across Colonies")+
  theme_classic() +
  theme(plot.title = element_text(hjust = 0.5)) +
  scale_y_continuous(expand = expansion(mult = 0))+
  theme(legend.position="none")

#plot with yes and no to build a graph showing proportion of growing fungi in substrates
#presence absence data
Data3$absence <- ifelse(Data3$row_sum >0, 'Present', 'Absent')

mdf = Data3 %>% 
  mutate(absence = factor(absence, levels = c("Absent", "Present")))

#build probability data
tbl <- xtabs(~ absence + tissue.type, mdf)
proptbl <- proportions(tbl, margin = "tissue.type")
proptbl <- as.data.frame(proptbl)
proptbl <- proptbl[proptbl$Freq != 0, ]
proptbl <- na.omit(proptbl)

#graph the whole thing together
ggplot(proptbl, aes(tissue.type, Freq, fill = absence)) +
  geom_col(position = position_fill()) +
  geom_text(aes(label = scales::percent(Freq)),
            colour = "Black",
            position = position_fill(vjust = 0.5))+
  labs(title="Growth in Substrates", x="Substrate Type", y = "Proportion of Growing Fungi in Substrates", )+
  theme_classic() +
  theme(plot.title = element_text(hjust = 0.5))+labs(fill = "Fungal Growth: Present or Absent")+
  scale_y_continuous(limits = c(0,1), expand = c(0, 0))


gg <- ggplot(proptbl, aes(tissue.type, Freq, fill = absence)) +
  geom_col(position = position_fill()) +
  geom_text(aes(label = scales::percent(Freq)),
            colour = "Black",
            position = position_fill(vjust = 0.5)) +
  labs(x = "Substrate Type",
       y = "Percentage of Growing Fungi in Substrates") +
  theme_classic() +
  theme(plot.title = element_text(hjust = 0.5)) +
  labs(fill = "Fungal Growth") +
  scale_y_continuous(labels = scales::percent, limits = c(0, 1), expand = c(0, 0))

gg

gg <- ggplot(proptbl, aes(tissue.type, Freq, fill = absence)) +
  geom_col(position = position_fill(), color = "black") +
  geom_text(aes(label = scales::percent(Freq)),
            colour = "Black",
            position = position_fill(vjust = 0.5),
            size = 4) +
  labs(x = "Substrate Type",
       y = "Percentage of Growing Fungi in Substrates",
       fill = "Fungal Growth") +  # Set legend title here
  theme_classic() +
  theme(plot.title = element_text(hjust = 0.5),
        axis.title = element_text(size = 14),
        axis.text = element_text(size = 12),
        legend.text = element_text(size = 12),
        legend.title = element_text(size = 14),
        panel.grid.major = element_blank(),
        panel.grid.minor = element_blank(),
        axis.line = element_line(color = "black")) +
  scale_y_continuous(labels = scales::percent, limits = c(0, 1), expand = c(0, 0))

print(gg)

# Save as a high-resolution PNG file
ggsave("testfigure5.png", gg, width = 10, height = 8, units = "in", dpi = 600)


#to test the hypothesis that there is a difference in growth across substrates a probit model is required to be performed
mybinom <- glm(presence ~ tissue.type + hive.id, family = binomial, 
                data = Data2)
summary(mybinom)

confint(mybinom)


# Use Anova from the car package to get p-values
Anova(mybinom, type="II")
